# Supplementary material for: In Vivo Targeting of Clostridioides difficile Using Phage-Delivered CRISPR-Cas3 Antimicrobials
Source: mBio. 2020 Mar 10;11(2):e00019-20. doi: 10.1128/mBio.00019-20 (PMC7064742; doi:10.1128/mBio.00019-20)
Supplement: TABLE S1 [file mBio.00019-20-st001.xlsx]

## Sheet: Sheet1
Strain	ϕCD24-2 hit?	Source
CD003		doi:10.1016/j.anaerobe.2013.04.003
CD004		doi:10.1016/j.anaerobe.2013.04.003
CD006 A		doi:10.1016/j.anaerobe.2013.04.003
CD008		doi:10.1016/j.anaerobe.2013.04.003
CD009	Yes	doi:10.1016/j.anaerobe.2013.04.003
CD013 A		doi:10.1016/j.anaerobe.2013.04.003
CD016		doi:10.1016/j.anaerobe.2013.04.003
CD017	Yes	doi:10.1016/j.anaerobe.2013.04.003
CD018		doi:10.1016/j.anaerobe.2013.04.003
CD019		doi:10.1016/j.anaerobe.2013.04.003
CD021	Yes	doi:10.1016/j.anaerobe.2013.04.003
CD022		doi:10.1016/j.anaerobe.2013.04.003
CD025		doi:10.1016/j.anaerobe.2013.04.003
CD028		doi:10.1016/j.anaerobe.2013.04.003
CD030		doi:10.1016/j.anaerobe.2013.04.003
CD033		doi:10.1016/j.anaerobe.2013.04.003
CD035		doi:10.1016/j.anaerobe.2013.04.003
CD038		doi:10.1016/j.anaerobe.2013.04.003
CD039		doi:10.1016/j.anaerobe.2013.04.003
CD041	Yes	doi:10.1016/j.anaerobe.2013.04.003
CD042	Yes	doi:10.1016/j.anaerobe.2013.04.003
CD043	Yes	doi:10.1016/j.anaerobe.2013.04.003
CD045		doi:10.1016/j.anaerobe.2013.04.003
CD046	Yes	doi:10.1016/j.anaerobe.2013.04.003
CD047	Yes	doi:10.1016/j.anaerobe.2013.04.003
CD051		doi:10.1016/j.anaerobe.2013.04.003
CD054		doi:10.1016/j.anaerobe.2013.04.003
CD066		doi:10.1016/j.anaerobe.2013.04.003
CD067		doi:10.1016/j.anaerobe.2013.04.003
CD069		doi:10.1016/j.anaerobe.2013.04.003
CD070		doi:10.1016/j.anaerobe.2013.04.003
CD071		doi:10.1016/j.anaerobe.2013.04.003
CD072		doi:10.1016/j.anaerobe.2013.04.003
CD073		doi:10.1016/j.anaerobe.2013.04.003
CD084		doi:10.1016/j.anaerobe.2013.04.003
CD086	Yes	doi:10.1016/j.anaerobe.2013.04.003
CD087		doi:10.1016/j.anaerobe.2013.04.003
CD088		doi:10.1016/j.anaerobe.2013.04.003
CD089		doi:10.1016/j.anaerobe.2013.04.003
CD092		doi:10.1016/j.anaerobe.2013.04.003
CD093		doi:10.1016/j.anaerobe.2013.04.003
CD104	Yes	doi:10.1016/j.anaerobe.2013.04.003
CD105		doi:10.1016/j.anaerobe.2013.04.003
CD106		doi:10.1016/j.anaerobe.2013.04.003
CD107		doi:10.1016/j.anaerobe.2013.04.003
CD108		doi:10.1016/j.anaerobe.2013.04.003
CD109		doi:10.1016/j.anaerobe.2013.04.003
CD111		doi:10.1016/j.anaerobe.2013.04.003
CD112		doi:10.1016/j.anaerobe.2013.04.003
CD124		doi:10.1016/j.anaerobe.2013.04.003
CD125		doi:10.1016/j.anaerobe.2013.04.003
CD127		doi:10.1016/j.anaerobe.2013.04.003
CD144		doi:10.1016/j.anaerobe.2013.04.003
CD148		doi:10.1016/j.anaerobe.2013.04.003
CD154		doi:10.1016/j.anaerobe.2013.04.003
CD160		doi:10.1016/j.anaerobe.2013.04.003
CD166		doi:10.1016/j.anaerobe.2013.04.003
CD180		doi:10.1016/j.anaerobe.2013.04.003
CD182		doi:10.1016/j.anaerobe.2013.04.003
CD194		doi:10.1016/j.anaerobe.2013.04.003
CD199		doi:10.1016/j.anaerobe.2013.04.003
CD202		doi:10.1016/j.anaerobe.2013.04.003
CD204		doi:10.1016/j.anaerobe.2013.04.003
CD205		doi:10.1016/j.anaerobe.2013.04.003
CD208		doi:10.1016/j.anaerobe.2013.04.003
DA00062		doi:10.1016/j.anaerobe.2013.04.003
DA00142		doi:10.1016/j.anaerobe.2013.04.003
DA00149		doi:10.1016/j.anaerobe.2013.04.003
DA00174		doi:10.1016/j.anaerobe.2013.04.003
DA00244		doi:10.1016/j.anaerobe.2013.04.003
DA00245		doi:10.1016/j.anaerobe.2013.04.003
FOBT128		doi:10.1016/j.anaerobe.2013.04.003
FOBT195		doi:10.1016/j.anaerobe.2013.04.003
TL178
TL174
TL176
CF5		BEI, ATCC
BI-9		BEI, ATCC
CD305		BEI, ATCC
UK6		BEI, ATCC
R20291		BEI, ATCC
M68		BEI, ATCC
CD196		BEI, ATCC
M120		BEI, ATCC
UK1		BEI, ATCC
630		BEI, ATCC
VPI		BEI, ATCC
